# Supplementary material for: Evolutionary History and Strength of Selection Determine the Rate of Antibiotic Resistance Adaptation
Source: Mol Biol Evol. 2022 Sep 5;39(9):msac185. doi: 10.1093/molbev/msac185 (PMC9512152; doi:10.1093/molbev/msac185)
Supplement: msac185_Supplementary_Data [file msac185_supplementary_data.zip]

Archive with 4 entries (4 files):
- wlscirep.cls
- EvoAMP_MBE_supp.pdf
- main.tex
- refs.bib
