# Supplementary material for: Evolutionary History and Strength of Selection Determine the Rate of Antibiotic Resistance Adaptation
Source: Mol Biol Evol. 2022 Sep 5;39(9):msac185. doi: 10.1093/molbev/msac185 (PMC9512152; doi:10.1093/molbev/msac185)
Supplement: msac185_Supplementary_Data [file msac185_supplementary_data.zip › refs.bib]

% Generated by Paperpile. Check out https://paperpile.com for more information.
% BibTeX export options can be customized via Settings -> BibTeX.
@article{Baquero2021,
  title={Allogenous Selection of Mutational Collateral Resistance: Old Drugs Select for New Resistances Within Antibiotic Families},
  author={Baquero, Fernando and Silva-Novais, Angela and Rodr{\'\i}guez-Beltr{\'a}n, Jer{\'o}nimo and Mart{\'\i}nez-Garc{\'\i}a, Laura and Coque, Teresa M and Gal{\'a}n, Juan-Carlos and others},
  year={2021},
  publisher={EcoEvoRxiv}
}
@book{Smith1995,
  title={The theory of the chemostat: dynamics of microbial competition},
  author={Smith, Hal L and Waltman, Paul},
  volume={13},
  year={1995},
  publisher={Cambridge university press}
}
@article{Andersson2010,
  title={Antibiotic resistance and its cost: is it possible to reverse resistance?},
  author={Andersson, Dan I and Hughes, Diarmaid},
  journal={Nature Reviews Microbiology},
  volume={8},
  number={4},
  pages={260--271},
  year={2010},
  publisher={Nature Publishing Group}
}
@article{Larsen2022,
  title={Emergence of methicillin resistance predates the clinical use of antibiotics},
  author={Larsen, Jesper and Raisen, Claire L and Ba, Xiaoliang and Sadgrove, Nicholas J and Padilla-Gonz{\'a}lez, Guillermo F and Simmonds, Monique SJ and Loncaric, Igor and Kerschner, Heidrun and Apfalter, Petra and Hartl, Rainer and others},
  journal={Nature},
  volume={602},
  number={7895},
  pages={135--141},
  year={2022},
  publisher={Nature Publishing Group}
}
@article{DCosta2011,
  title={Antibiotic resistance is ancient},
  author={D’Costa, Vanessa M and King, Christine E and Kalan, Lindsay and Morar, Mariya and Sung, Wilson WL and Schwarz, Carsten and Froese, Duane and Zazula, Grant and Calmels, Fabrice and Debruyne, Regis and others},
  journal={Nature},
  volume={477},
  number={7365},
  pages={457--461},
  year={2011},
  publisher={Nature Publishing Group}
}
@article{Maeda2020,
  title={High-throughput laboratory evolution reveals evolutionary constraints in Escherichia coli},
  author={Maeda, Tomoya and Iwasawa, Junichiro and Kotani, Hazuki and Sakata, Natsue and Kawada, Masako and Horinouchi, Takaaki and Sakai, Aki and Tanabe, Kumi and Furusawa, Chikara},
  journal={Nature communications},
  volume={11},
  number={1},
  pages={1--13},
  year={2020},
  publisher={Nature Publishing Group}
}
@article{Garoff2020,
  title={Population bottlenecks strongly influence the evolutionary trajectory to fluoroquinolone resistance in \textit{Escherichia coli}},
  author={Garoff, Linn{\'e}a and Pietsch, Franziska and Huseby, Douglas L and Lilja, Tua and Brandis, Gerrit and Hughes, Diarmaid},
  journal={Molecular Biology and Evolution},
  volume={37},
  number={6},
  pages={1637--1646},
  year={2020},
  publisher={Oxford University Press}
}
@article{moxon2017impact,
  title={The impact of bottlenecks on microbial survival, adaptation, and phenotypic switching in host--pathogen interactions},
  author={Moxon, Richard and Kussell, Edo},
  journal={Evolution},
  volume={71},
  number={12},
  pages={2803--2816},
  year={2017},
  publisher={Wiley Online Library}
}
@article{Mahrt2021,
  title={Bottleneck size and selection level reproducibly impact evolution of antibiotic resistance},
  author={Mahrt, Niels and Tietze, Alexandra and K{\"u}nzel, Sven and Franzenburg, S{\"o}ren and Barbosa, Camilo and Jansen, Gunther and Schulenburg, Hinrich},
  journal={Nature Ecology \& Evolution},
  volume={5},
  number={9},
  pages={1233--1242},
  year={2021},
  publisher={Nature Publishing Group}
}
@article{Windels2021,
  title={Population bottlenecks strongly affect the evolutionary dynamics of antibiotic persistence},
  author={Windels, Etthel M and Fox, Richard and Yerramsetty, Krishna and Krouse, Katherine and Wenseleers, Tom and Swinnen, Janne and Matthay, Paul and Verstraete, Laure and Wilmaerts, Dorien and Van den Bergh, Bram and others},
  journal={Molecular Biology and Evolution},
  volume={38},
  number={8},
  pages={3345--3357},
  year={2021},
  publisher={Oxford University Press}
}
@article{Martinez2009,
  title={Environmental pollution by antibiotics and by antibiotic resistance determinants},
  author={Martinez, Jose Luis},
  journal={Environmental Pollution},
  volume={157},
  number={11},
  pages={2893--2902},
  year={2009},
  publisher={Elsevier}
}
@article{Wiser2015,
  title={A comparison of methods to measure fitness in \textit{Escherichia coli}},
  author={Wiser, Michael J and Lenski, Richard E},
  journal={PloS ONE},
  volume={10},
  number={5},
  pages={e0126210},
  year={2015},
  publisher={Public Library of Science San Francisco, CA USA}
}
@article{Barbosa2018,
  title={Antibiotic combination efficacy (ACE) networks for a Pseudomonas aeruginosa model},
  author={Barbosa, Camilo and Beardmore, Robert and Schulenburg, Hinrich and Jansen, Gunther},
  journal={PLoS biology},
  volume={16},
  number={4},
  pages={e2004356},
  year={2018},
  publisher={Public Library of Science San Francisco, CA USA}
}
@article{Jahn2017,
  title={Adaptive laboratory evolution of antibiotic resistance using different selection regimes lead to similar phenotypes and genotypes},
  author={Jahn, Leonie J and Munck, Christian and Ellabaan, Mostafa MH and Sommer, Morten OA},
  journal={Frontiers in Microbiology},
  volume={8},
  pages={816},
  year={2017},
  publisher={Frontiers Media SA}
}
@article{Jahn2021,
  title={\review{Compatibility of evolutionary responses to constituent antibiotics drive resistance evolution to drug pairs}},
  author={Jahn, Leonie Johanna and Simon, Daniel and Jensen, Mia and Bradshaw, Charles and Ellabaan, Mostafa Mostafa Hashim and Sommer, Morten Otto Alexander},
  journal={Molecular biology and evolution},
  volume={38},
  number={5},
  pages={2057--2069},
  year={2021},
  publisher={Oxford University Press}
}
@article{Valdivia1996,
  title={Bacterial genetics by flow cytometry: rapid isolation of \textit{Salmonella typhimurium} acid-inducible promoters by differential fluorescence induction},
  author={Valdivia, Raphael H and Falkow, Stanley},
  journal={Molecular Microbiology},
  volume={22},
  number={2},
  pages={367--378},
  year={1996},
  publisher={Wiley Online Library}
}
@article{FuentesHernandez2015,
  title={Using a sequential regimen to eliminate bacteria at sublethal antibiotic dosages},
  author={Fuentes-Hernandez, Ayari and Plucain, Jessica and Gori, Fabio and Pena-Miller, Rafael and Reding, Carlos and Jansen, Gunther and Schulenburg, Hinrich and Gudelj, Ivana and Beardmore, Robert},
  journal={PLoS Biology},
  volume={13},
  number={4},
  pages={e1002104},
  year={2015},
  publisher={Public Library of Science San Francisco, CA USA}
}
@article{VanDuijn2018,
  title={The effects of antibiotic cycling and mixing on antibiotic resistance in intensive care units: a cluster-randomised crossover trial},
  author={van Duijn, Pleun Joppe and Verbrugghe, Walter and Jorens, Philippe Germaine and Sp{\"o}hr, Fabian and Schedler, Dirk and Deja, Maria and Rothbart, Andreas and Annane, Djillali and Lawrence, Christine and Van, Jean-Claude Nguyen and others},
  journal={The Lancet Infectious Diseases},
  volume={18},
  number={4},
  pages={401--409},
  year={2018},
  publisher={Elsevier}
}
@article{Gullberg2011,
  title={Selection of resistant bacteria at very low antibiotic concentrations},
  author={Gullberg, Erik and Cao, Sha and Berg, Otto G and Ilb{\"a}ck, Carolina and Sandegren, Linus and Hughes, Diarmaid and Andersson, Dan I},
  journal={PLoS Pathogens},
  volume={7},
  number={7},
  pages={e1002158},
  year={2011},
  publisher={Public Library of Science San Francisco, USA}
}
@article{Kim2014,
  title={Alternating antibiotic treatments constrain evolutionary paths to multidrug resistance},
  author={Kim, Seungsoo and Lieberman, Tami D and Kishony, Roy},
  journal={Proceedings of the National Academy of Sciences},
  volume={111},
  number={40},
  pages={14494--14499},
  year={2014},
  publisher={National Acad Sciences}
}
@article{Spellberg2019,
  title={Duration of antibiotic therapy: shorter is better},
  author={Spellberg, Brad and Rice, Louis B},
  journal={Annals of Internal Medicine},
  volume={171},
  number={3},
  pages={210--211},
  year={2019},
  publisher={American College of Physicians}
}
@article{FuentesHernandez2019,
  title={Diffusion-driven enhancement of the antibiotic resistance selection window},
  author={Fuentes-Hern{\'a}ndez, Ayari and Hern{\'a}ndez-Koutoucheva, Anastasia and Mu{\~n}oz, Al{\'a}n F and Dom{\'\i}nguez Palestino, Ra{\'u}l and Pe{\~n}a-Miller, Rafael},
  journal={Journal of the Royal Society Interface},
  volume={16},
  number={158},
  pages={20190363},
  year={2019},
  publisher={The Royal Society}
}
@article{Hernandez2020,
  title={Antibiotic-resistant\textit{ Acinetobacter baumannii} is a One Health problem},
  author={Hern{\'a}ndez-Gonz{\'a}lez, Ismael L and Castillo-Ram{\'\i}rez, Santiago},
  journal={The Lancet Microbe},
  volume={1},
  number={7},
  pages={e279},
  year={2020},
  publisher={Elsevier}
}

@article{Kraemer2019,
  title={Antibiotic pollution in the environment: from microbial ecology to public policy},
  author={Kraemer, Susanne A and Ramachandran, Arthi and Perron, Gabriel G},
  journal={Microorganisms},
  volume={7},
  number={6},
  pages={180},
  year={2019},
  publisher={Multidisciplinary Digital Publishing Institute}
}
@article{Beardmore2017,
  title={Antibiotic cycling and antibiotic mixing: which one best mitigates antibiotic resistance?},
  author={Beardmore, Robert Eric and Pe{\~n}a-Miller, Rafael and Gori, Fabio and Iredell, Jonathan},
  journal={Molecular Biology and Evolution},
  volume={34},
  number={4},
  pages={802--817},
  year={2017},
  publisher={Oxford University Press}
}
@article{Bush2011,
  title={Tackling antibiotic resistance},
  author={Bush, Karen and Courvalin, Patrice and Dantas, Gautam and Davies, Julian and Eisenstein, Barry and Huovinen, Pentti and Jacoby, George A and Kishony, Roy and Kreiswirth, Barry N and Kutter, Elizabeth and others},
  journal={Nature Reviews Microbiology},
  volume={9},
  number={12},
  pages={894--896},
  year={2011},
  publisher={Nature Publishing Group}
}
@article{szybalski1952genetic,
  title={\review{Genetic studies on microbial cross resistance to toxic agents I., Cross resistance of {\em Escherichia coli} to fifteen antibiotics}},
  author={Szybalski, Waclaw and Bryson, Vernon},
  journal={Journal of bacteriology},
  volume={64},
  number={4},
  pages={489--499},
  year={1952},
  publisher={Am Soc Microbiol}
}
@article{Kollef1997,
  title={\review{Scheduled change of antibiotic classes: a strategy to decrease the incidence of ventilator-associated pneumonia}},
  author={Kollef, Marin H and Vlasnik, JON and Sharpless, Linda and Pasque, Christina and Murphy, Denise and Fraser, Victoria},
  journal={American journal of respiratory and critical care medicine},
  volume={156},
  number={4},
  pages={1040--1048},
  year={1997},
  publisher={American Thoracic Society New York, NY}
}
@article{Chait2007,
  title={\review{Antibiotic interactions that select against resistance}},
  author={Chait, Remy and Craney, Allison and Kishony, Roy},
  journal={Nature},
  volume={446},
  number={7136},
  pages={668--671},
  year={2007},
  publisher={Nature Publishing Group}
}
@misc{Niederman1997,
  title={\review{Is “crop rotation” of antibiotics the solution to a “resistant” problem in the ICU?}},
  author={Niederman, Michael S},
  journal={American Journal of respiratory and critical care medicine},
  volume={156},
  number={4},
  pages={1029--1031},
  year={1997},
  publisher={American Thoracic Society New York, NY}
}
@article{Baym2016,
  title={Multidrug evolutionary strategies to reverse antibiotic resistance},
  author={Baym, Michael and Stone, Laura K and Kishony, Roy},
  journal={Science},
  volume={351},
  number={6268},
  year={2016},
  publisher={American Association for the Advancement of Science}
}
@article{Aulin2021,
  title={Design principles of collateral sensitivity-based dosing strategies},
  author={Aulin, Linda BS and Liakopoulos, Apostolos and van der Graaf, Piet H and Rozen, Daniel E and van Hasselt, JG Coen},
  volume={12},
  number={5691},
  journal={Nature Communications},
  year={2021},
}
@article{Barbosa2019,
  title={Evolutionary stability of collateral sensitivity to antibiotics in the model pathogen Pseudomonas aeruginosa},
  author={Barbosa, Camilo and R{\"o}mhild, Roderich and Rosenstiel, Philip and Schulenburg, Hinrich},
  journal={eLife},
  volume={8},
  pages={e51481},
  year={2019},
  publisher={eLife Sciences Publications Limited}
}
@article{PenaMiller2012,
  title={The optimal deployment of synergistic antibiotics: a control-theoretic approach},
  author={Pena-Miller, Rafael and L{\"a}hnemann, David and Schulenburg, Hinrich and Ackermann, Martin and Beardmore, Robert},
  journal={Journal of The Royal Society Interface},
  volume={9},
  number={75},
  pages={2488--2502},
  year={2012},
  publisher={The Royal Society}
}
@article{PenaMiller2011,
  title={Selecting against antibiotic-resistant pathogens: optimal treatments in the presence of commensal bacteria},
  author={Pe{\~n}a-Miller, Rafael and L{\"a}hnemann, David and Schulenburg, Hinrich and Ackermann, Martin and Beardmore, Robert},
  journal={Bulletin of Mathematical Biology},
  volume={74},
  number={4},
  pages={908--934},
  year={2012},
  publisher={Springer}
}
@article{Roemhild2019,
  title={Evolutionary ecology meets the antibiotic crisis: Can we control pathogen adaptation through sequential therapy?},
  author={Roemhild, Roderich and Schulenburg, Hinrich},
  journal={Evolution, Medicine, and Public Health},
  volume={2019},
  number={1},
  pages={37--45},
  year={2019},
  publisher={Oxford University Press}
}
@article{Pal2015,
  title={Collateral sensitivity of antibiotic-resistant microbes},
  author={P{\'a}l, Csaba and Papp, Bal{\'a}zs and L{\'a}z{\'a}r, Vikt{\'o}ria},
  journal={Trends in Microbiology},
  volume={23},
  number={7},
  pages={401--407},
  year={2015},
  publisher={Elsevier}
}
@article{Imamovic2013,
  title={Use of collateral sensitivity networks to design drug cycling protocols that avoid resistance development},
  author={Imamovic, Lejla and Sommer, Morten OA},
  journal={Science Translational Medicine},
  volume={5},
  number={204},
  pages={204ra132--204ra132},
  year={2013},
  publisher={American Association for the Advancement of Science}
}
@article{DeWaele2018,
  title={Optimal duration of antibiotic treatment in Gram-negative infections},
  author={De Waele, Jan J and Martin-Loeches, Ignacio},
  journal={Current Opinion in Infectious Diseases},
  volume={31},
  number={6},
  pages={606--611},
  year={2018},
  publisher={LWW}
}


@article{Hall2014,
  title={Growth rates made easy},
  author={Hall, Barry G and Acar, Hande and Nandipati, Anna and Barlow, Miriam},
  journal={Molecular biology and evolution},
  volume={31},
  number={1},
  pages={232--238},
  year={2014},
  publisher={Oxford University Press}
}

@article{Barbosa2021,
  title={The genomic basis of rapid adaptation to antibiotic combination therapy in \textit{Pseudomonas aeruginosa}},
  author={Barbosa, Camilo and Mahrt, Niels and Bunk, Julia and Gra{\ss}er, Matthias and Rosenstiel, Philip and Jansen, Gunther and Schulenburg, Hinrich},
  journal={Molecular Biology and Evolution},
  volume={38},
  number={2},
  pages={449--464},
  year={2021},
  publisher={Oxford University Press}
}
@article{Card2019,
  title={Historical contingency in the evolution of antibiotic resistance after decades of relaxed selection},
  author={Card, Kyle J and LaBar, Thomas and Gomez, Jasper B and Lenski, Richard E},
  journal={PLoS Biology},
  volume={17},
  number={10},
  pages={e3000397},
  year={2019},
  publisher={Public Library of Science}
}

@article {Card2021,
	author = {Card, Kyle J. and Thomas, Misty D. and Graves, Joseph L. and Barrick, Jeffrey E. and Lenski, Richard E.},
	title = {Genomic evolution of antibiotic resistance is contingent on genetic background following a long-term experiment with \textit{Escherichia coli}},
	volume = {118},
	number = {5},
	elocation-id = {e2016886118},
	year = {2021},
	doi = {10.1073/pnas.2016886118},
	publisher = {National Academy of Sciences},
	issn = {0027-8424},
	journal = {Proceedings of the National Academy of Sciences}
}
@article{hernandez2020antibiotic,
  title={\review{Antibiotic-resistant Acinetobacter baumannii is a One Health problem}},
  author={Hern{\'a}ndez-Gonz{\'a}lez, Ismael L and Castillo-Ram{\'\i}rez, Santiago},
  journal={The Lancet Microbe},
  volume={1},
  number={7},
  pages={e279},
  year={2020},
  publisher={Elsevier}
}
@article{Pennings2012,
  title={Standing genetic variation and the evolution of drug resistance in HIV},
  author={Pennings, Pleuni Simone},
  journal={PLoS Comput Biol},
  volume={8},
  number={6},
  pages={e1002527},
  year={2012},
  publisher={Public Library of Science}
}
@article{Toprak2012,
  title={Evolutionary paths to antibiotic resistance under dynamically sustained drug selection},
  author={Toprak, Erdal and Veres, Adrian and Michel, Jean-Baptiste and Chait, Remy and Hartl, Daniel L and Kishony, Roy},
  journal={Nature Genetics},
  volume={44},
  number={1},
  pages={101--105},
  year={2012},
  publisher={Nature Publishing Group}
}
@article{Galardini2019,
  title={The impact of the genetic background on gene deletion phenotypes in \textit{Saccharomyces cerevisiae}},
  author={Galardini, Marco and Busby, Bede P and Vieitez, Cristina and Dunham, Alistair S and Typas, Athanasios and Beltrao, Pedro},
  journal={Molecular Systems Biology},
  volume={15},
  number={12},
  pages={e8831},
  year={2019}
}
@article{Levin2000,
  title={Compensatory mutations, antibiotic resistance and the population genetics of adaptive evolution in bacteria},
  author={Levin, Bruce R and Perrot, V{\'e}ronique and Walker, Nina},
  journal={Genetics},
  volume={154},
  number={3},
  pages={985--997},
  year={2000},
  publisher={Genetics Soc America}
}
@article{Crill2000,
  title={Evolutionary reversals during viral adaptation to alternating hosts},
  author={Crill, Wayne D and Wichman, Holly A and Bull, JJ},
  journal={Genetics},
  volume={154},
  number={1},
  pages={27--37},
  year={2000},
  publisher={Genetics Soc America}
}
@article{Rousset2020,
  title={The impact of genetic diversity on gene essentiality within the \textit{Escherichia coli} species},
  author={Rousset, Fran{\c{c}}ois and Caballero, Jose Cabezas and Piastra-Facon, Florence and Fern{\'a}ndez-Rodr{\'\i}guez, Jes{\'u}s and Clermont, Olivier and Denamur, Erick and Rocha, Eduardo PC and Bikard, David},
  journal={Nature Microbiology},
  year={2021}
}
@article{Lamrabet2019,
  title={Changes in intrinsic antibiotic susceptibility during a long-term evolution experiment with \textit{Escherichia coli}},
  author={Lamrabet, Otmane and Martin, Mika{\"e}l and Lenski, Richard E and Schneider, Dominique},
  journal={Mbio},
  volume={10},
  number={2},
  year={2019},
  publisher={Am Soc Microbiol}
}
@article{Meyer2012,
  title={Repeatability and contingency in the evolution of a key innovation in phage lambda},
  author={Meyer, Justin R and Dobias, Devin T and Weitz, Joshua S and Barrick, Jeffrey E and Quick, Ryan T and Lenski, Richard E},
  journal={Science},
  volume={335},
  number={6067},
  pages={428--432},
  year={2012},
  publisher={American Association for the Advancement of Science}
}
@article{Rebolleda2019,
  title={Adaptation, chance, and history in experimental evolution reversals to unicellularity},
  author={Rebolleda-G{\'o}mez, Mar{\'\i}a and Travisano, Michael},
  journal={Evolution},
  volume={73},
  number={1},
  pages={73--83},
  year={2019},
  publisher={Wiley Online Library}
}
@article{Blount2018,
  title={Contingency and determinism in evolution: Replaying life’s tape},
  author={Blount, Zachary D and Lenski, Richard E and Losos, Jonathan B},
  journal={Science},
  volume={362},
  number={6415},
  year={2018},
  publisher={American Association for the Advancement of Science}
}

@ARTICLE{Santos-Lopez2021,
  title     = "The roles of history, chance, and natural selection in the
               evolution of antibiotic resistance",
  author    = "Santos-Lopez, Alfonso and Marshall, Christopher W and Haas,
               Allison L and Turner, Caroline and Rasero, Javier and Cooper,
               Vaughn S",
  journal   = "eLife",
  publisher = "eLife Sciences Publications, Ltd",
  volume    =  10,
  pages     = "e70676",
  month     =  aug,
  year      =  2021,
  keywords  = "acinetobacter; collateral sensitivity; population genetics;
               genomics; efflux"
}

}
@article{Barlow2002,
  title={Predicting evolutionary potential: in vitro evolution accurately reproduces natural evolution of the TEM $\beta$-lactamase},
  author={Barlow, Miriam and Hall, Barry G},
  journal={Genetics},
  volume={160},
  number={3},
  pages={823--832},
  year={2002},
  publisher={Genetics Soc America}
}
@article{Weinreich2006,
  title={Darwinian evolution can follow only very few mutational paths to fitter proteins},
  author={Weinreich, Daniel M and Delaney, Nigel F and DePristo, Mark A and Hartl, Daniel L},
  journal={Science},
  volume={312},
  number={5770},
  pages={111--114},
  year={2006},
  publisher={American Association for the Advancement of Science}
}
@article{Kaahrstrom2013,
  title={Entering a post-antibiotic era?},
  author={K{\aa}hrstr{\"o}m, Christina Tobin},
  journal={Nature Reviews Microbiology},
  volume={11},
  number={3},
  pages={146--146},
  year={2013},
  publisher={Nature Publishing Group}
}
@article{Hegreness2008,
  title={Accelerated evolution of resistance in multidrug environments},
  author={Hegreness, Matthew and Shoresh, Noam and Damian, Doris and Hartl, Daniel and Kishony, Roy},
  journal={Proceedings of the National Academy of Sciences},
  volume={105},
  number={37},
  pages={13977--13981},
  year={2008},
  publisher={National Acad Sciences}
}
@article{Lukavcivsinova2020,
  title={Highly parallel lab evolution reveals that epistasis can curb the evolution of antibiotic resistance},
  author={Luka{\v{c}}i{\v{s}}inov{\'a}, Marta and Fernando, Booshini and Bollenbach, Tobias},
  journal={Nature Communications},
  volume={11},
  number={1},
  pages={1--14},
  year={2020},
  publisher={Nature Publishing Group}
}
@article{PenaMiller2013,
  title={When the most potent combination of antibiotics selects for the greatest bacterial load: the smile-frown transition},
  author={Pena-Miller, Rafael and Laehnemann, David and Jansen, Gunther and Fuentes-Hernandez, Ayari and Rosenstiel, Philip and Schulenburg, Hinrich and Beardmore, Robert},
  journal={PLoS Biology},
  volume={11},
  number={4},
  pages={e1001540},
  year={2013},
  publisher={Public Library of Science}
}
@article{DeBus2016,
  title={Impact of de-escalation of beta-lactam antibiotics on the emergence of antibiotic resistance in {ICU} patients: a retrospective observational study},
  author={De Bus, Liesbet and Denys, Wouter and Catteeuw, Julie and Gadeyne, Bram and Vermeulen, Karel and Boelens, Jerina and Claeys, Geert and De Waele, Jan J and Decruyenaere, Johan and Depuydt, Pieter O},
  journal={Intensive Care Medicine},
  volume={42},
  number={6},
  pages={1029--1039},
  year={2016},
  publisher={Springer}
}
@article{Medeiros1997,
  title={Evolution and dissemination of $\beta$-lactamases accelerated by generations of $\beta$-lactam antibiotics},
  author={Medeiros, Antone A},
  journal={Clinical Infectious Diseases},
  volume={24},
  number={Supplement\_1},
  pages={S19--S45},
  year={1997},
  publisher={University of Chicago Press}
}
@article{Bergstrom2004,
  title={Ecological theory suggests that antimicrobial cycling will not reduce antimicrobial resistance in hospitals},
  author={Bergstrom, Carl T and Lo, Monique and Lipsitch, Marc},
  journal={Proceedings of the National Academy of Sciences},
  volume={101},
  number={36},
  pages={13285--13290},
  year={2004},
  publisher={National Acad Sciences}
}

@article{Roemhild2018,
  title={Cellular hysteresis as a principle to maximize the efficacy of antibiotic therapy},
  author={Roemhild, Roderich and Gokhale, Chaitanya S and Dirksen, Philipp and Blake, Christopher and Rosenstiel, Philip and Traulsen, Arne and Andersson, Dan I and Schulenburg, Hinrich},
  journal={Proceedings of the National Academy of Sciences},
  volume={115},
  number={39},
  pages={9767--9772},
  year={2018},
  publisher={National Acad Sciences}
}

@article{Sabuncu2009,
  title={Significant reduction of antibiotic use in the community after a nationwide campaign in {France}, 2002--2007},
  author={Sabuncu, Elifsu and David, Julie and Bern{\`e}de-Bauduin, Claire and P{\'e}pin, Sophie and Leroy, Michel and Bo{\"e}lle, Pierre-Yves and Watier, Laurence and Guillemot, Didier},
  journal={PLoS Medicine},
  volume={6},
  number={6},
  pages={e1000084},
  year={2009},
  publisher={Public Library of Science}
}

@article{Andersson2011,
  title={Persistence of antibiotic resistance in bacterial populations},
  author={Andersson, Dan I and Hughes, Diarmaid},
  journal={FEMS Microbiology Reviews},
  volume={35},
  number={5},
  pages={901--911},
  year={2011},
  publisher={Blackwell Publishing Ltd Oxford, UK}
}


@article{Ardal2020,
 author={Årdal, Christine and Balasegaram, Manica and Laxminarayan, Ramanan and McAdams, David and Outterson, Kevin and Rex, John H. and Sumpradit, Nithima},
 title={Antibiotic development — economic, regulatory and societal challenges},
 journal={Nature Reviews Microbiology},
 volume={18},
 number={39},
 pages={267--274},
 year={2020},
}

@article{Alanis2005,
 title = "Resistance to Antibiotics: Are We in the Post-Antibiotic Era?",
 author = "Alfonso J. Alanis",
 journal = "Archives of Medical Research",
 volume = "36",
 number = "6",
 pages = "697 - 705",
 year = "2005",
}
@article{Oz2014,
  title={Strength of selection pressure is an important parameter contributing to the complexity of antibiotic resistance evolution},
  author={Oz, Tugce and Guvenek, Aysegul and Yildiz, Sadik and Karaboga, Enes and Tamer, Yusuf Talha and Mumcuyan, Nirva and Ozan, Vedat Burak and Senturk, Gizem Hazal and Cokol, Murat and Yeh, Pamela and others},
  journal={Molecular Biology and Evolution},
  volume={31},
  number={9},
  pages={2387--2401},
  year={2014},
  publisher={Oxford University Press}
}
@article{Lenski2017,
  title={What is adaptation by natural selection? Perspectives of an experimental microbiologist},
  author={Lenski, Richard E},
  journal={PLoS genetics},
  volume={13},
  number={4},
  pages={e1006668},
  year={2017},
  publisher={Public Library of Science San Francisco, CA USA}
}
@article{Ram2013,
  title={The architecture of a prototypical bacterial signaling circuit enables a single point mutation to confer novel network properties},
  author={Ram, Sri and Goulian, Mark},
  journal={PLoS genetics},
  volume={9},
  number={8},
  pages={e1003706},
  year={2013},
  publisher={Public Library of Science}
}

@article {Perfeito2007,
 title = {Adaptive Mutations in Bacteria: High Rate and Small Effects},
 author = {Perfeito, L{\'\i}lia and Fernandes, Lisete and Mota, Catarina and Gordo, Isabel},
 journal = {Science},
 volume = {317},
 number = {5839},
 pages = {813--815},
 year = {2007},
 publisher = {American Association for the Advancement of Science},
}
@article{Berendonk2015,
  title={Tackling antibiotic resistance: the environmental framework},
  author={Berendonk, Thomas U and Manaia, C{\'e}lia M and Merlin, Christophe and Fatta-Kassinos, Despo and Cytryn, Eddie and Walsh, Fiona and B{\"u}rgmann, Helmut and S{\o}rum, Henning and Norstr{\"o}m, Madelaine and Pons, Marie-No{\"e}lle and others},
  journal={Nature Reviews Microbiology},
  volume={13},
  number={5},
  pages={310--317},
  year={2015},
  publisher={Nature Publishing Group}
}

@article {Buckling2009,
 title = {The Beagle in a bottle},
 author = {Buckling, Angus and Craig Maclean, R. and Brockhurst, Michael A. and Colegrave, Nick},
 journal = {Nature},
 volume = {457},
 number = {7231},
 pages = {824--829},
 year = {2009},
}
@article{Knox1995,
  title={Extended-spectrum and inhibitor-resistant TEM-type beta-lactamases: mutations, specificity, and three-dimensional structure.},
  author={Knox, James R},
  journal={Antimicrobial Agents and Chemotherapy},
  volume={39},
  number={12},
  pages={2593},
  year={1995},
  publisher={American Society for Microbiology (ASM)}
}

@article{Livermore1996,
  title={Are all beta-lactams created equal?},
  author={Livermore, David M},
  journal={Scandinavian journal of infectious diseases. Supplementum},
  volume={101},
  pages={33},
  year={1996}
}
@article{Abraham1940,
  title={An enzyme from bacteria able to destroy penicillin},
  author={Abraham, Edward P and Chain, Ernst},
  journal={Nature},
  volume={146},
  number={3713},
  pages={837--837},
  year={1940},
  publisher={Nature Publishing Group}
}
@article{Bush2018,
  title={Past and present perspectives on $\beta$-lactamases},
  author={Bush, Karen},
  journal={Antimicrobial agents and chemotherapy},
  volume={62},
  number={10},
  year={2018},
  publisher={Am Soc Microbiol}
}
@article{Jansen2013,
  title={Experimental evolution as an efficient tool to dissect adaptive paths to antibiotic resistance},
  author={Jansen, Gunther and Barbosa, Camilo and Schulenburg, Hinrich},
  journal={Drug Resistance Updates},
  volume={16},
  number={6},
  pages={96--107},
  year={2013},
  publisher={Elsevier}
}

@ARTICLE{Olliver2004-fz,
  title    = "Role of an \textit{acrR} mutation in multidrug resistance of \textit{in vitro}-selected fluoroquinolone-resistant mutants of \textit{Salmonella enterica} serovar Typhimurium",
  author   = "Olliver, Anne and Vall{\'e}, Michel and Chaslus-Dancla, Elisabeth
              and Cloeckaert, Axel",
  journal  = "FEMS Microbiology Letters",
  volume   =  238,
  number   =  1,
  pages    = "267--272",
  month    =  sep,
  year     =  2004,
  language = "en"
}

@ARTICLE{Andersson2010-gp,
  title    = "Antibiotic resistance and its cost: is it possible to reverse
              resistance?",
  author   = "Andersson, Dan I and Hughes, Diarmaid",
  journal  = "Nat. Rev. Microbiol.",
  volume   =  8,
  number   =  4,
  pages    = "260--271",
  month    =  apr,
  year     =  2010,
  language = "en"
}
@article{Lindsey2013,
  title={Evolutionary rescue from extinction is contingent on a lower rate of environmental change},
  author={Lindsey, Haley A and Gallie, Jenna and Taylor, Susan and Kerr, Benjamin},
  journal={Nature},
  volume={494},
  number={7438},
  pages={463--467},
  year={2013},
  publisher={Nature Publishing Group}
}
@ARTICLE{Card2021-se,
  title     = "Idiosyncratic variation in the fitness costs of
               tetracycline-resistance mutations in \textit{Escherichia coli }",
  author    = "Card, Kyle J and Jordan, Jalin A and Lenski, Richard E",
  journal   = "Evolution",
  publisher = "Wiley",
  volume    =  75,
  number    =  5,
  pages     = "1230--1238",
  month     =  may,
  year      =  2021,
  keywords  = "Antimicrobial resistance; epistasis; genetic background;
               pleiotropy; relative fitness; trade-offs",
  copyright = "http://onlinelibrary.wiley.com/termsAndConditions\#vor",
  language  = "en"
}


@ARTICLE{Barbosa2019-ij,
  title     = "Evolutionary stability of collateral sensitivity to antibiotics
               in the model pathogen Pseudomonas aeruginosa",
  author    = "Barbosa, Camilo and R{\"o}mhild, Roderich and Rosenstiel, Philip
               and Schulenburg, Hinrich",
  journal   = "Elife",
  publisher = "eLife Sciences Publications, Ltd",
  volume    =  8,
  pages     = "e51481",
  month     =  oct,
  year      =  2019,
  keywords  = "Pseudomonas aeruginosa; antibiotic therapy; collateral
               sensitivity; sequential therapy"
}

@ARTICLE{Bolger2014-hm,
  title    = "Trimmomatic: a flexible trimmer for Illumina sequence data",
  author   = "Bolger, Anthony M and Lohse, Marc and Usadel, Bjoern",
  journal  = "Bioinformatics",
  volume   =  30,
  number   =  15,
  pages    = "2114--2120",
  month    =  aug,
  year     =  2014,
  language = "en"
}

@ARTICLE{Deatherage2014-bb,
  title    = "Identification of mutations in laboratory-evolved microbes from
              next-generation sequencing data using breseq",
  author   = "Deatherage, Daniel E and Barrick, Jeffrey E",
  journal  = "Methods Mol. Biol.",
  volume   =  1151,
  pages    = "165--188",
  year     =  2014,
  language = "en"
}

@ARTICLE{Tatusov2000-qu,
  title    = "The {COG} database: a tool for genome-scale analysis of protein
              functions and evolution",
  author   = "Tatusov, R L and Galperin, M Y and Natale, D A and Koonin, E V",
  journal  = "Nucleic Acids Res.",
  volume   =  28,
  number   =  1,
  pages    = "33--36",
  month    =  jan,
  year     =  2000,
  language = "en"
}

@MISC{Leimbach2016-vz,
  title  = "bac-genomics-scripts: Bovine \textit{E. coli} mastitis comparative genomics edition",
  author = "Leimbach, Andreas",
  month  =  dec,
  year   =  2016
}

@ARTICLE{Davies2010,
  title     = "Origins and evolution of antibiotic resistance",
  author    = "Davies, Julian and Davies, Dorothy",
  journal   = "Microbiology and Molecular  Biology Reviews",
  publisher = "Am Soc Microbiol",
  volume    =  74,
  number    =  3,
  pages     = "417--433",
  month     =  sep,
  year      =  2010,
  language  = "en"
}

@ARTICLE{Barbosa2017,
  title    = "Alternative Evolutionary Paths to Bacterial Antibiotic Resistance
              Cause Distinct Collateral Effects",
  author   = "Barbosa, Camilo and Trebosc, Vincent and Kemmer, Christian and
              Rosenstiel, Philip and Beardmore, Robert and Schulenburg, Hinrich
              and Jansen, Gunther",
  journal  = "Mol. Biol. Evol.",
  volume   =  34,
  number   =  9,
  pages    = "2229--2244",
  month    =  sep,
  year     =  2017,
  keywords = "Pseudomonas aeruginosa; antibiotic resistance; collateral
              sensitivity; experimental evolution; trade-offs",
  language = "en"
}


@ARTICLE{Kato1999,
  title     = "Molecular characterization of the {PhoP-PhoQ} two-component
               system in Escherichia coli K-12: identification of extracellular
               Mg2+-responsive promoters",
  author    = "Kato, A and Tanabe, H and Utsumi, R",
  journal   = "J. Bacteriol.",
  publisher = "Am Soc Microbiol",
  volume    =  181,
  number    =  17,
  pages     = "5516--5520",
  month     =  sep,
  year      =  1999,
  language  = "en"
}

@ARTICLE{Prost2007,
  title     = "Activation of the bacterial sensor kinase {PhoQ} by acidic pH",
  author    = "Prost, Lynne R and Daley, Margaret E and Le Sage, Valerie and
               Bader, Martin W and Le Moual, Herv{\'e} and Klevit, Rachel E and
               Miller, Samuel I",
  journal   = "Mol. Cell",
  publisher = "Elsevier",
  volume    =  26,
  number    =  2,
  pages     = "165--174",
  month     =  apr,
  year      =  2007,
  language  = "en"
}


@ARTICLE{Yao2012,
  title    = "Distinct single-cell morphological dynamics under beta-lactam
              antibiotics",
  author   = "Yao, Zhizhong and Kahne, Daniel and Kishony, Roy",
  journal  = "Mol. Cell",
  volume   =  48,
  number   =  5,
  pages    = "705--712",
  month    =  dec,
  year     =  2012,
  language = "en"
}

@ARTICLE{Ghigo_Jean-Marc2000,
  title     = "Cell Division in \textit{Escherichia coli}: Role of {FtsL} Domains in
               Septal Localization, Function, and Oligomerization",
  author    = "{Ghigo Jean-Marc} and {Beckwith Jon}",
  journal   = "Journal of Bacteriology",
  publisher = "American Society for Microbiology",
  volume    =  182,
  number    =  1,
  pages     = "116--129",
  month     =  jan,
  year      =  2000
}


@ARTICLE{Buddelmeijer2004,
  title     = "A complex of the \textit{Escherichia coli} cell division proteins {FtsL},
               {FtsB} and {FtsQ} forms independently of its localization to the
               septal region",
  author    = "Buddelmeijer, Nienke and Beckwith, Jon",
  journal   = "Molecular  Microbiology",
  publisher = "Wiley Online Library",
  volume    =  52,
  number    =  5,
  pages     = "1315--1327",
  month     =  jun,
  year      =  2004,
  language  = "en"
}


@ARTICLE{Batra2021,
  title    = "High potency of sequential therapy with only $\beta$-lactam
              antibiotics",
  author   = "Batra, Aditi and Roemhild, Roderich and Rousseau, Emilie and
              Franzenburg, S{\"o}ren and Niemann, Stefan and Schulenburg,
              Hinrich",
  journal  = "eLife",
  volume   =  10,
  month    =  jul,
  year     =  2021,
  keywords = "antibiotic resistance; cellular hysteresis; collateral
              sensitivity; evolutionary biology; evolutionary medicine;
              pseudomonas aeruginosa; sequential therapy",
  language = "en"
}

@ARTICLE{Ma1996,
  title    = "The local repressor {AcrR} plays a modulating role in the
              regulation of \textit{acr{AB}} genes of \textit{Escherichia coli} by global stress
              signals",
  author   = "Ma, D and Alberti, M and Lynch, C and Nikaido, H and Hearst, J E",
  journal  = "Molecular Microbiology",
  volume   =  19,
  number   =  1,
  pages    = "101--112",
  month    =  jan,
  year     =  1996,
  language = "en"
}


@ARTICLE{Zhou2018,
  title     = "Environmental concentrations of antibiotics impair zebrafish gut
               health",
  author    = "Zhou, Li and Limbu, Samwel Mchele and Shen, Meilin and Zhai,
               Wanying and Qiao, Fang and He, Anyuan and Du, Zhen-Yu and Zhang,
               Meiling",
  journal   = "Environ. Pollut.",
  publisher = "Elsevier",
  volume    =  235,
  pages     = "245--254",
  month     =  apr,
  year      =  2018,
  keywords  = "Antibiotic; Gut health; Intestinal microbiota; Zebrafish",
  language  = "en"
}

@ARTICLE{Szekeres2018,
  title     = "Investigating antibiotics, antibiotic resistance genes, and
               microbial contaminants in groundwater in relation to the
               proximity of urban areas",
  author    = "Szekeres, Edina and Chiriac, Cecilia Maria and Baricz, Andreea
               and Sz{\H o}ke-Nagy, Tiberiu and Lung, Ildiko and Soran,
               Maria-Loredana and Rudi, Knut and Dragos, Nicolae and Coman,
               Cristian",
  journal   = "Environ. Pollut.",
  publisher = "Elsevier",
  volume    =  236,
  pages     = "734--744",
  month     =  may,
  year      =  2018,
  keywords  = "Antibiotic residues; Antibiotic resistance; Groundwater quality;
               Health risk; Microbial contaminants",
  language  = "en"
}

@ARTICLE{Wang2001,
  title    = "Genetic characterization of highly fluoroquinolone-resistant
              clinical \textit{Escherichia coli} strains from China: role of \textit{acrR}
              mutations",
  author   = "Wang, H and Dzink-Fox, J L and Chen, M and Levy, S B",
  journal  = "Antimicrobial Agents and Chemotherapy",
  volume   =  45,
  number   =  5,
  pages    = "1515--1521",
  month    =  may,
  year     =  2001,
  language = "en"
}
@article{martinez2012bottlenecks,
  title={Bottlenecks in the transferability of antibiotic resistance from natural ecosystems to human bacterial pathogens},
  author={Mart{\'\i}nez, Jos{\'e} L},
  journal={Frontiers in microbiology},
  volume={2},
  pages={265},
  year={2012},
  publisher={Frontiers Research Foundation}
}
@article{de2014empirical,
  title={Empirical fitness landscapes and the predictability of evolution},
  author={De Visser, JAGM and Krug, Joachim},
  journal={Nature Reviews Genetics},
  volume={15},
  number={7},
  pages={480--490},
  year={2014},
  publisher={Nature Publishing Group}
}
@ARTICLE{Swain2016,
        title={Inferring time derivatives including cell growth rates using Gaussian processes},
        author={Swain, Peter and Stevenson, Keiran and Leary, Allen and Montano-Gutierrez, Luis and Clark, Ivan and Vogel, Jackie and Pilizota, Teuta},
        journal={Nature Communications},
        volume={7},
        number={13766},
        year={2016},
        doi = {10.1038/ncomms13766},
        }
@article{Vogwill2016,
  title={Divergent evolution peaks under intermediate population bottlenecks during bacterial experimental evolution},
  author={Vogwill, Tom and Phillips, Robyn L and Gifford, Danna R and MacLean, R Craig},
  journal={Proceedings of the Royal Society B: Biological Sciences},
  volume={283},
  number={1835},
  pages={20160749},
  year={2016},
  publisher={The Royal Society}
}       
@ARTICLE{Camberg2011-oy,
  title     = "The interplay of {ClpXP} with the cell division machinery in
               \textit{Escherichia coli}",
  author    = "Camberg, Jodi L and Hoskins, Joel R and Wickner, Sue",
  journal   = "Journal of Bacteriology",
  publisher = "Am Soc Microbiol",
  volume    =  193,
  number    =  8,
  pages     = "1911--1918",
  month     =  apr,
  year      =  2011,
  language  = "en"
}
 
@ARTICLE{Zou2021-ru,
  title    = "Loss of the {ClpXP} Protease Leads to Decreased Resistance to
              cell-envelope Targeting Antimicrobials in \textit{Bacillus anthracis}
              Sterne",
  author   = "Zou, Lang and Evans, Christopher R and Do, Vuong D and Losefsky,
              Quinn P and Ngo, Diem Q and McGillivray, Shauna M",
  journal  = "Frontiers in Microbiology",
  volume   =  12,
  pages    = "719548",
  month    =  aug,
  year     =  2021,
  keywords = "Bacillus anthracis; Clp protease; ClpX; ClpXP protease;
              antibiotic resistance; antimicrobial peptides; cell wall",
  language = "en"
}

@ARTICLE{Luo2008-jb,
  title    = "Lon protease promotes survival of \textit{Escherichia coli} during anaerobic glucose starvation",
  author   = "Luo, Shen and McNeill, Megan and Myers, Timothy G and Hohman,
              Robert J and Levine, Rodney L",
  journal  = "Arch. Microbiol.",
  volume   =  189,
  number   =  2,
  pages    = "181--185",
  month    =  feb,
  year     =  2008,
  language = "en"
}

@ARTICLE{Matange2020-lg,
  title    = "Highly Contingent Phenotypes of L-on Protease Deficiency in
              \textit{Escherichia coli }upon Antibiotic Challenge",
  author   = "Matange, Nishad",
  journal  = "J. Bacteriol.",
  volume   =  202,
  number   =  3,
  month    =  jan,
  year     =  2020,
  keywords = "DHFR; Lon protease; antimicrobial resistance; dihydrofolate
              reductase; drug tolerance; mutational potential; protein
              stability; trimethoprim",
  language = "en"
}

@ARTICLE{Jordan2022-yw,
  title    = "Idiosyncratic Fitness Costs of {Ampicillin-Resistant} Mutants
              Derived from a {Long-Term} Experiment with Escherichia coli",
  author   = "Jordan, Jalin A and Lenski, Richard E and Card, Kyle J",
  journal  = "Antibiotics (Basel)",
  volume   =  11,
  number   =  3,
  month    =  mar,
  year     =  2022,
  keywords = "antimicrobial resistance; experimental evolution; fitness costs;
              pleiotropy; relative fitness; tradeoffs",
  language = "en"
}
@article{Imamovic2018,
  title={Drug-driven phenotypic convergence supports rational treatment strategies of chronic infections},
  author={Imamovic, Lejla and Ellabaan, Mostafa Mostafa Hashim and Machado, Ana Manuel Dantas and Citterio, Linda and Wulff, Tune and Molin, Soren and Johansen, Helle Krogh and Sommer, Morten Otto Alexander},
  journal={Cell},
  volume={172},
  number={1-2},
  pages={121--134},
  year={2018},
  publisher={Elsevier}
}
@article{Bhaskarla2016,
  title={\review {Roles of Lon protease and its substrate MarA during sodium salicylate-mediated growth reduction and antibiotic resistance in Escherichia coli}},
  author={Bhaskarla, Chetana and Das, Mrinmoy and Verma, Taru and Kumar, Anujith and Mahadevan, S and Nandi, Dipankar},
  journal={Microbiology},
  volume={162},
  number={5},
  pages={764--776},
  year={2016},
  publisher={Microbiology Society}
}
@article{Smith1999,
  title={\review {Lon and Clp family proteases and chaperones share homologous substrate-recognition domains}},
  author={Smith, Catherine K and Baker, Tania A and Sauer, Robert T},
  journal={Proceedings of the National Academy of Sciences},
  volume={96},
  number={12},
  pages={6678--6682},
  year={1999},
  publisher={National Acad Sciences}
}
@article{Baek2014,
  title={\review {$\beta$-Lactam resistance in methicillin-resistant Staphylococcus aureus USA300 is increased by inactivation of the ClpXP protease}},
  author={B{\ae}k, Kristoffer T and Gr{\"u}ndling, Angelika and Mogensen, Ren{\'e} G and Th{\o}gersen, Louise and Petersen, Andreas and Paulander, Wilhelm and Frees, Dorte},
  journal={Antimicrobial agents and chemotherapy},
  volume={58},
  number={8},
  pages={4593--4603},
  year={2014},
  publisher={Am Soc Microbiol}
}
@article{Nicoloff2013,
  title={\review {Lon protease inactivation, or translocation of the lon gene, potentiate bacterial evolution to antibiotic resistance}},
  author={Nicoloff, Herv{\'e} and Andersson, Dan I},
  journal={Molecular Microbiology},
  volume={90},
  number={6},
  pages={1233--1248},
  year={2013},
  publisher={Wiley Online Library}
}
@article{Liu2022,
  title={\review {Antimicrobial resistance patterns and genetic elements associated with the antibiotic resistance of Helicobacter pylori strains from Shanghai}},
  author={Liu, Yixin and Wang, Su and Yang, Feng and Chi, Wenjing and Ding, Li and Liu, Tao and Zhu, Feng and Ji, Danian and Zhou, Jun and Fang, Yi and others},
  journal={Gut pathogens},
  volume={14},
  number={1},
  pages={1--23},
  year={2022},
  publisher={Springer}
}
